# Supplementary material for: Ecological Drivers of Species Distributions and Niche Overlap for Three Subterranean Termite Species in the Southern Appalachian Mountains, USA
Source: Insects. 2019 Jan 21;10(1):33. doi: 10.3390/insects10010033 (PMC6359368; doi:10.3390/insects10010033)
Supplement: Supplementary file 1 [file insects-10-00033-s001.zip]

Archive with 8 entries (7 files):
- SUPPLY/
- SUPPLY/Figure S1.docx
- SUPPLY/Figure S2.docx
- SUPPLY/Figure S3.docx
- SUPPLY/Figure S4.docx
- SUPPLY/Figure S5.docx
- SUPPLY/File S1.docx
- SUPPLY/Table S1.docx
